# Supplementary material for: Slow but Steady—The Responsiveness of Sympathoadrenal System to a Hypoglycemic Challenge in Ketogenic Diet-Fed Rats
Source: Nutrients. 2021 Jul 29;13(8):2627. doi: 10.3390/nu13082627 (PMC8398867; doi:10.3390/nu13082627)
Supplement: Supplementary file 1 [file nutrients-13-02627-s001.zip]

Archive with 1 entries (1 files):
- nutrients-1308870-supplementary.pdf
